# Supplementary material for: Comparative Transcriptomic Analyses Revealed the Effects of Poly (I:C) on the Liver and Spleen of Argyrosomus japonicus
Source: Int J Mol Sci. 2022 Aug 29;23(17):9801. doi: 10.3390/ijms23179801 (PMC9455969; doi:10.3390/ijms23179801)
Supplement: Supplementary file 1 [file ijms-23-09801-s001.zip]

Archive with 1 entries (1 files):
- ijms-1863479-supplementary.pdf
